# Supplementary material for: Motoneurons regulate the central pattern generator during drug-induced locomotor-like activity in the neonatal mouse
Source: eLife. 2017 Jul 3;6:e26622. doi: 10.7554/eLife.26622 (PMC5550280; doi:10.7554/eLife.26622)
Supplement: Figure 4—figure supplement 1—source data 1. — Related to Figure 4—figure supplement 1 A1. DOI: http://dx.doi.org/10.7554/eLife.26622.014 [file elife-26622-fig4-figsupp1-data1.xlsx]

## Sheet: 1A
Input resistance MN ChAT-Arch spinal cords		Related to figure 4 -supplementary 1 A
Experimental Animals	no light control	light control	no light nmda-5HT	light nmda-5HT
mouse 1	1.05202e+08	1.07151e+08	1.98031e+08	1.99694e+08
mouse 2	5.85853e+07	5.99181e+07	2.19062e+08	2.19955e+08
mouse 3	8.94312e+07	9.11076e+07	1.21683e+08	1.272e+08
mouse 4	1.69992e+07	1.6927e+07	2.81899e+07	2.78186e+07
mouse 5	3.01222e+07	3.03969e+07	3.47992e+07	3.60915e+07
mouse 6	2.94076e+07	2.93344e+07	4.54812e+07	4.12324e+07
mouse 7	2.38855e+07	2.38123e+07	1.92211e+07	2.14553e+07
mouse 8	4.0425e+07	4.13307e+07	6.81654e+07	6.5879e+07
mouse 9	3.59602e+07	3.574e+07	4.63715e+07	4.62589e+07
mouse 10	4.14626e+07	4.26125e+07	5.02945e+07	4.86704e+07
mouse 11	3.56909e+07	3.50218e+07	3.14961e+07	3.12407e+07
mouse 12	3.04286e+07	2.93391e+07	5.37999e+07	5.4257e+07
