# Supplementary material for: Motoneurons regulate the central pattern generator during drug-induced locomotor-like activity in the neonatal mouse
Source: eLife. 2017 Jul 3;6:e26622. doi: 10.7554/eLife.26622 (PMC5550280; doi:10.7554/eLife.26622)
Supplement: Figure 4—figure supplement 1—source data 2. — Related to Figure 4—figure supplement 1 A2. DOI: http://dx.doi.org/10.7554/eLife.26622.015 [file elife-26622-fig4-figsupp1-data2.xlsx]

## Sheet: 1B
Intracellular hyperpolarization MN ChAT-Arch spinal cord				Related to figure 4 -supplementary 1B
Experimental Animals	Control Hyper	Hyper nmda-5HT
mouse 1	-4.71504	-3.68494
mouse 2	-2.65146	-9.29279
mouse 3	-7.33548	-15.138
mouse 4	-1.99093	-2.57669
mouse 5	-2.12222	-2.45777
mouse 6	-2.16265	-4.44023
mouse 7	-3.622	-4.2376
mouse 8	-2.1899	-3.94798
mouse 9	-2.37407	-8.40496
mouse 10	-3.424	-3.42482
mouse 11	-3.43702	-2.50043
mouse 12	-2.22573	-3.31154
