# Supplementary material for: Motoneurons regulate the central pattern generator during drug-induced locomotor-like activity in the neonatal mouse
Source: eLife. 2017 Jul 3;6:e26622. doi: 10.7554/eLife.26622 (PMC5550280; doi:10.7554/eLife.26622)
Supplement: Figure 5—source data 1. — DOI: http://dx.doi.org/10.7554/eLife.26622.019 [file elife-26622-fig5-data1.xlsx]

## Sheet: 5B
Locomotor frequency			related to Figure 5 B
	Chat-GFP	Chat-chR2
Experimental animals
mouse 1	0.441784	0.428251
mouse 2	0.556977	0.377329
mouse 3	0.569472	0.343926
mouse 4	0.631144	0.409839
mouse 5	0.460191	0.400728
mouse 6	0.503088	0.429372
mouse 7	0.59074	0.391087
mouse 8	0.46148	0.402794
mouse 9		0.439589
mouse 10		0.46177
mouse 11		0.424338
mouse 12		0.421923
mouse 13		0.448072
mouse 14		0.404754
mouse 15		0.449403
